# Supplementary material for: Effects of Dietary Fruit and Vegetable Consumption on Prediabetes: A Systematic Review and Meta-Analysis
Source: Nutrients. 2026 Apr 28;18(9):1391. doi: 10.3390/nu18091391 (PMC13164783; doi:10.3390/nu18091391)
Supplement: Supplementary file 1 [file nutrients-18-01391-s001.zip]

Archive with 1 entries (1 files):
- nutrients-4243060-supplementary.pdf
